# Supplementary material for: Centrosome reduction in newly-generated tetraploid cancer cells obtained by separase depletion
Source: Sci Rep. 2020 Jun 4;10:9152. doi: 10.1038/s41598-020-65975-1 (PMC7272426; doi:10.1038/s41598-020-65975-1)
Supplement: Supplementary file 2 — Supplementary Table 1. [file 41598_2020_65975_MOESM2_ESM.xlsx]

## Sheet: Sheet1
Supplementary Table 1: Differentially expressed genes comparing 4N versus 2N
id	GeneSymbol	FC	FDR	RefSeqAccession	UniGeneID	GenomicCoordinates	Cytoband
A_23_P24433	CTSF	9.29494416981801	0.0142389234233112	NM_003793	Hs.11590	chr11:66331002-66330943	hs|11q13.2
A_23_P39056	KLK7	8.15286185121984	0.00805027406253482	NM_005046	Hs.151254	chr19:51480736-51480677	hs|19q13.41
A_33_P3372727	SEMA5A	7.18609292271891	0.0333482415964236	NM_003966	Hs.27621	chr5:9035304-9035245	hs|5p15.31
A_33_P3284253	GYG2	6.52042545902624	0.0152272460648268	NM_001184703	Hs.567381	chrX:2761323-2761382	hs|Xp22.33
A_33_P3355503	FOXL1	5.01529238388565	0.00300014709725617	NM_005250	Hs.533830	chr16:86615242-86615301	hs|16q24.1
A_23_P34233	QPRT	4.97680663305238	0.0292141068452834	NM_014298	Hs.513484	chr16:29708670-29708729	hs|16p11.2
A_23_P94501	ANXA1	4.95270169452198	0.00338221922674587	NM_000700	Hs.494173	chr9:75785002-75785061	hs|9q21.13
A_24_P11315	OLFML3	4.86169196820555	0.00596112998909151	NM_020190	Hs.9315	chr1:114523966-114524025	hs|1p13.2
A_23_P202219	CALHM2	4.67433576157363	0.026802146094232	NM_015916	Hs.241545	chr10:105206820-105206761	hs|10q24.33
A_24_P143171	TMEM47	4.48115523169722	0.0230912895821182	NM_031442	Hs.8769	chrX:34646240-34646181	hs|Xp21.1
A_23_P364792	TXLNG2P	4.46353887548229	0.0048150146329824	NR_045129	Hs.522863	chrY:21749188-21749247	hs|Yq11.222
A_23_P119254	ASF1B	4.28543041343264	0.00267342176191601	NM_018154	Hs.26516	chr19:14230697-14230638	hs|19p13.12
A_23_P106761	CORO1A	4.21650815590301	0.0100222442669317	NM_007074	Hs.415067	chr16:30199317-30199376	hs|16p11.2
A_23_P501933	CACNG6	4.20955641685515	0.00300039585672013	NM_145814	Hs.631560	chr19:54515795-54515854	hs|19q13.42
A_33_P3284951	MCM5	4.19887329893219	0.00203883614589223	NM_006739	Hs.517582	chr22:35813789-35813848	hs|22q12.3
A_23_P161615	POLA2	4.09122785511585	0.00375662284319386	NM_002689	Hs.201897	chr11:65062111-65063057	hs|11q13.1
A_33_P3417195	C17orf82	4.06594328688677	0.00172054466878712	NM_203425	Hs.434459	chr17:59490582-59490641	hs|17q23.2
A_23_P143190	MYBL2	4.05452839797438	0.00203883614589223	NM_002466	Hs.179718	chr20:42343796-42343855	hs|20q13.12
A_24_P272290	C6orf145	4.02556724593203	0.000282336872453575	NM_183373	Hs.484500	chr6:3723444-3723385	hs|6p25.2
A_23_P118246	GINS2	4.00177774972979	0.00596112998909151	NM_016095	Hs.433180	chr16:85711713-85711654	hs|16q24.1
A_24_P19228	GAMT	3.96807671991571	0.00486810120536335	NM_138924	Hs.81131	chr19:1399172-1399012	hs|19p13.3
A_24_P66027	APOBEC3B	3.95223390742211	0.00756990048538142	NM_004900	Hs.226307	chr22:39387538-39387597	hs|22q13.1
A_24_P226008	MGLL	3.89528932879943	0.00498210558927971	NM_007283	Hs.277035	chr3:127413832-127411122	hs|3q21.3
A_23_P318904	SERTAD4	3.83358902935192	0.00535823123998667	NM_019605	Hs.600545	chr1:210416034-210416093	hs|1q32.2
A_23_P31135	ACAT2	3.82037310592259	0.0128638847806804	NM_005891	Hs.571037	chr6:160199814-160199873	hs|6q25.3
A_33_P3378514	PDE5A	3.79381946836016	0.0159893399935676	NM_001083	Hs.647971	chr4:120415615-120415556	hs|4q26
A_32_P103633	MCM2	3.74948903847247	0.00287116652072871	NM_004526	Hs.477481	chr3:127340805-127340864	hs|3q21.3
A_32_P207169	C1orf133	3.73593178299719	0.0119725539632084	NR_024337	Hs.446946	chr1:210404928-210404869	hs|1q32.2
A_23_P117852	KIAA0101	3.61109500412038	0.0254931305526609	NM_014736	Hs.81892	chr15:64657906-64657847	hs|15q22.31
A_23_P45011	PPP1R14C	3.54470144692616	0.0399921205570486	NM_030949	Hs.486798	chr6:150570937-150570996	hs|6q25.1
A_23_P74115	RAD54L	3.51662464589732	0.038940475770609	NM_003579	Hs.642042	chr1:46744038-46744097	hs|1p34.1
A_33_P3261869	NPM2	3.51056803676622	0.0444760869331913	NM_182795	Hs.131055	chr8:21894337-21894396	hs|8p21.3
A_24_P942743	ZFY	3.48838011681726	0.0295673404501804	NM_003411	Hs.522845	chrY:2849820-2849879	hs|Yp11.31
A_24_P308229	AIM1L	3.45986880914137	0.00921128677326541	NM_001039775	Hs.128738	chr1:26658099-26658040	hs|1p36.11
A_23_P85015	MAOB	3.42668247397698	0.0102357369100291	NM_000898	Hs.654473	chrX:43626337-43626278	hs|Xp11.3
A_23_P255444	DAPP1	3.41079183757593	0.0130615588797593	NM_014395	Hs.436271	chr4:100790454-100790513	hs|4q23
A_23_P353717	RMI2	3.40435716641665	0.00246668316384759	NM_152308	Hs.347524	chr16:11445384-11445443	hs|16p13.13
A_24_P130936	DDX3Y	3.35859660271251	0.0152272460648268	NM_004660	Hs.99120	chrY:15027862-15027921	hs|Yq11.21
A_32_P79434	PTPRN2	3.35665592296448	0.0313247779407858	NM_002847	Hs.490789	chr7:157331972-157331913	hs|7q36.3
A_23_P216355	TONSL	3.35451060095145	0.00459745052964074	NM_013432	Hs.675285	chr8:145657715-145656523	hs|8q24.3
A_23_P137238	KDM5D	3.32746764860346	0.0339600384937094	NM_004653	Hs.80358	chrY:21867829-21867770	hs|Yq11.222
A_23_P49539	BAHCC1	3.31994190468894	0.0261692379777843	NM_001080519	Hs.514580	chr17:79432934-79432993	hs|17q25.3
A_23_P11408	PRY2	3.31404798583995	0.00203883614589223	NM_001002758	Hs.632847	chrY:24218391-24218332	hs|Yq11.223
A_23_P165783	MLPH	3.30606155340913	0.00203883614589223	NM_024101	Hs.102406	chr2:238457898-238461015	hs|2q37.3
A_33_P3416366	CHAF1A	3.29948205947125	0.00467236589866099	NM_005483	Hs.79018	chr19:4431965-4432024	hs|19p13.3
A_24_P240187	LRRN1	3.28575848543787	0.00498210558927971	NM_020873	Hs.163244	chr3:3888753-3888812	hs|3p26.2
A_24_P926960	MEGF6	3.28519463899304	0.0151060609444701	NM_001409	Hs.593645	chr1:3405056-3404997	hs|1p36.32
A_24_P346855	MKI67	3.25960523701392	0.013092143401491	NM_002417	Hs.80976	chr10:129895700-129895641	hs|10q26.2
A_24_P314571	SPC24	3.23800789953678	0.0118351216151458	n.d.	Hs.381225	chr19:11257053-11256994	hs|19p13.2
A_23_P24104	PLAU	3.20797948281808	0.010750711432997	NM_002658	Hs.77274	chr10:75677050-75677109	hs|10q22.2
A_24_P379233	GJB3	3.18424992179625	0.00805027406253482	NM_024009	Hs.522561	chr1:35251266-35251325	hs|1p34.3
A_23_P101642	PTPRH	3.17465919555096	0.00168128216520965	NM_002842	Hs.179770	chr19:55692827-55692768	hs|19q13.42
A_23_P32707	ESPL1	3.15466962813917	0.0285167291029884	NM_012291	Hs.153479	chr12:53686748-53687109	hs|12q13.13
A_23_P387057	TUBB	3.08048694013078	0.0100421933360666	NM_178014	Hs.636480	chr6:30692522-30692581	hs|6p21.33
A_33_P3247022	CCNE2	3.02483327553123	0.0133701701402163	NM_057749	Hs.521693	chr8:95892677-95892618	hs|8q22.1
A_23_P45799	ORC1	3.01516127498292	0.0112096782989062	NM_004153	Hs.17908	chr1:52840560-52840501	hs|1p32.3
A_24_P233786	FAM129A	-9.40101412926498	0.0295929147953828	NM_052966	Hs.518662	chr1:184760286-184760227	hs|1q25.3
A_24_P277155	HLTF	-8.57919048429324	0.0132604563194629	NM_003071	Hs.3068	chr3:148748450-148748391	hs|3q24
A_23_P156284	DBN1	-8.11842929238814	0.0113938450577116	NM_080881	Hs.130316	chr5:176884027-176883968	hs|5q35.3
A_33_P3252394	GADD45G	-7.98853977816353	0.00482181899270131	NM_006705	Hs.9701	chr9:92221400-92221459	hs|9q22.2
A_23_P214079	SPINK1	-7.50210643429906	0.00350828223626775	NM_003122	Hs.407856	chr5:147207585-147204211	hs|5q32
A_33_P3229241	HIST2H2BF	-7.17042479390897	0.0023515440535299	NM_001024599	Hs.632451	chr1:149397179-149397120	hs|1q21.2
A_33_P3316786	DACH1	-6.97521185105341	0.00203883614589223	NM_080759	Hs.129452	chr13:72049898-72049839	hs|13q21.33
A_23_P218442	CEACAM6	-6.46542224754279	0.00987145388187231	NM_002483	Hs.466814	chr19:42275434-42275493	hs|19q13.2
A_23_P207058	SOCS3	-6.37093836367089	0.01647302923541	NM_003955	Hs.527973	chr17:76353186-76353127	hs|17q25.3
A_33_P3226542	SNORD3B-1	-5.91300668630803	0.0102357369100291	NR_003271	Hs.658815	chr17:18965382-18965441	hs|17p11.2
A_33_P3341499	WNT5A	-5.37473735890554	0.00992188647980847	NM_003392	Hs.643085	chr3:55499859-55499800	hs|3p14.3
A_23_P18684	CLGN	-5.29734037990637	0.0192453238043664	NM_004362	Hs.86368	chr4:141310434-141310375	hs|4q31.1
A_23_P382094	LINC00052	-5.29274360723894	0.00486810120536335	NR_026869	Hs.350808	chr15:88122667-88122726	hs|15q25.3
A_23_P16022	ZNF256	-5.02141508282842	0.0382513433663532	NM_005773	Hs.596242	chr19:58452297-58452238	hs|19q13.43
A_33_P3368695	HES7	-4.96739508856552	0.0133710333683239	NM_001165967	Hs.434828	chr17:8024359-8024300	hs|17p13.1
A_33_P3417432	LOC100129098	-4.96650529329274	0.00822882493567149	XM_001714893	Hs.277215	chr8:55378248-55378189	hs|8q11.23
A_23_P7144	CXCL1	-4.93727649827739	0.0048150146329824	NM_001511	Hs.789	chr4:74736850-74736909	hs|4q13.3
A_23_P209360	KLHL29	-4.87711646369999	0.0487215347572654	NM_052920	Hs.130593	chr2:23931309-23931368	hs|2p24.1
A_33_P3406661	TMEM63C	-4.82536421537927	0.0110445545889602	NM_020431	Hs.22452	chr14:77725778-77725837	hs|14q24.3
A_23_P153301	CEACAM5	-4.75583733644682	0.0122410888303682	NM_004363	Hs.709196	chr19:42224984-42225043	hs|19q13.2
A_23_P428184	HIST1H2AD	-4.65660899712752	0.00267165891090973	NM_021065	Hs.679229	chr6:26199142-26199083	hs|6p22.2
A_33_P3263938	LCN15	-4.62598119151476	0.00287116652072871	NM_203347	Hs.413902	chr9:139654145-139654086	hs|9q34.3
A_24_P382319	CEACAM1	-4.49119506642865	0.0385656783213707	NM_001712	Hs.512682	chr19:43011563-43011504	hs|19q13.2
A_23_P374695	TEK	-4.41916308137269	0.00551992547260668	NM_000459	Hs.89640	chr9:27230070-27230129	hs|9p21.2
A_23_P104318	DDIT4	-4.40713113066992	0.0287828437098689	NM_019058	Hs.523012	chr10:74035363-74035422	hs|10q22.1
A_33_P3343120	IRF8	-4.39729665365725	0.013394563685126	NM_002163	Hs.137427	chr16:85956052-85956111	hs|16q24.1
A_23_P205531	RNASE4	-4.39527768743246	0.00211466154635516	NM_002937	Hs.593708	chr14:21167969-21168028	hs|14q11.2
A_24_P406060	RNF144B	-4.37238552645957	0.00619667203633298	NM_182757	Hs.148741	chr6:18468695-18468754	hs|6p22.3
A_23_P29773	LAMP3	-4.35700278761959	0.0475250928613244	NM_014398	Hs.518448	chr3:182840122-182840063	hs|3q27.1
A_23_P358597	POPDC3	-4.33219626485634	0.00755159712710984	NM_022361	Hs.458336	chr6:105606468-105606409	hs|6q21
A_23_P216712	TRPM6	-4.32080248626191	0.0192453238043664	NM_017662	Hs.272225	chr9:77337505-77337446	hs|9q21.13
A_24_P403561	LRP4	-4.31809938380955	0.0138130528438213	NM_002334	Hs.4930	chr11:46878608-46878549	hs|11p11.2
A_33_P3271121	SH3BP4	-4.28288904273153	0.0124095699407389	n.d.	n.d.	chr2:235861754-235861813	hs|2q37.2
A_23_P430658	HEYL	-4.20215298821237	0.0244208304304675	NM_014571	Hs.472566	chr1:40089900-40089841	hs|1p34.3
A_23_P58082	CCDC80	-4.16920465364945	0.00148721071117758	NM_199511	Hs.477128	chr3:112324535-112324476	hs|3q13.2
A_23_P381368	HOXD10	-4.15320724205273	0.0171709338620166	NM_002148	Hs.123070	chr2:176984028-176984087	hs|2q31.1
A_33_P3418833	FLRT3	-4.15307440243977	0.00275097666411381	NM_198391	Hs.41296	chr20:14304719-14304660	hs|20p12.1
A_23_P59069	HIST1H2BO	-4.10575720212919	0.00467236589866099	NM_003527	Hs.484991	chr6:27861588-27861647	hs|6p22.1
A_32_P30905	WDFY4	-4.04260368068478	0.00311700503966108	NM_020945	Hs.287379	chr10:50190868-50190926	hs|10q11.23
A_23_P309381	HIST2H2AA4	-4.02157849395042	0.0105297426166554	NM_001040874	Hs.731339	chr1:149822628-149822687	hs|1q21.2
A_23_P99360	TRIM13	-3.96793629952638	0.000905146966867632	NM_213590	Hs.436922	chr13:50592487-50592546	hs|13q14.2
A_23_P122443	HIST1H1C	-3.95827954517416	0.00362936798067026	NM_005319	Hs.7644	chr6:26056109-26056050	hs|6p22.2
A_23_P417383	ASPRV1	-3.88868928859811	0.0130307221918478	NM_152792	Hs.516253	chr2:70187305-70187246	hs|2p13.3
A_33_P3520693	LOC646903	-3.88809827223674	0.00292404020352082	NR_036538	Hs.632559	chr3:149690360-149690419	hs|3q25.1
A_33_P3367196	CNTNAP2	-3.87887793405755	0.030464744049262	NM_014141	Hs.655684	chr7:148117937-148117996	hs|7q36.1
A_23_P312300	SCGB2A1	-3.80011253184616	0.00148721071117758	NM_002407	Hs.97644	chr11:61981344-61981404	hs|11q12.3
A_23_P23996	MAT1A	-3.78155190335794	0.00208005996306784	NM_000429	Hs.282670	chr10:82031792-82031733	hs|10q23.1
A_23_P112774	PTP4A3	-3.75555569479499	0.0425942233471277	NM_032611	Hs.43666	chr8:142441433-142441492	hs|8q24.3
A_23_P14124	RASL11A	-3.74953994155155	0.000282336872453575	NM_206827	Hs.192131	chr13:27847667-27847726	hs|13q12.2
A_33_P3399208	HLA-B	-3.74726122906286	0.0231078724163305	n.d.	Hs.77961	n.d.	n.d.
A_23_P23611	AMY1C	-3.64128899376677	0.00758185845374421	NM_001008219	Hs.655232	chr1:104207021-104207080	hs|1p21.1
A_24_P39195	OXGR1	-3.63918092086215	0.0110515268043668	NM_080818	Hs.352218	chr13:97638201-97638142	hs|13q32.1
A_24_P146211	HIST1H2BD	-3.63192057651816	0.00266760686054718	NM_021063	Hs.591797	chr6:26158474-26158533	hs|6p22.2
A_23_P123596	GLDC	-3.62985670066146	0.0171601018509054	NM_000170	Hs.584238	chr9:6532808-6532749	hs|9p24.1
A_23_P56746	FAP	-3.62408838873341	0.0181647732373063	NM_004460	Hs.654370	chr2:163027307-163027248	hs|2q24.2
A_23_P98121	FXYD4	-3.60302925087691	0.00203883614589223	NM_173160	Hs.130497	chr10:43871700-43871759	hs|10q11.21
A_23_P320578	RGS16	-3.59429162276377	0.0171716876660749	NM_002928	Hs.413297	chr1:182567930-182567871	hs|1q25.3
A_33_P3393170	CAPN5	-3.58228107414851	0.0166769708931682	NM_004055	Hs.248153	chr11:76837137-76837196	hs|11q13.5
A_23_P17826	SLC5A1	-3.56736682713918	0.0249988143862162	NM_000343	Hs.1964	chr22:32506237-32506296	hs|22q12.3
A_23_P201551	VAV3	-3.52373573902509	0.0254951669885084	NM_006113	Hs.267659	chr1:108113896-108113837	hs|1p13.3
A_23_P150979	MUCL1	-3.52222957732502	0.00822882493567149	NM_058173	Hs.348419	chr12:55252026-55252085	hs|12q13.2
A_23_P259442	CPE	-3.50163209822207	0.016703902359034	NM_001873	Hs.75360	chr4:166419232-166419291	hs|4q32.3
A_33_P3236177	ANG	-3.48522960447837	0.00211466154635516	NM_001145	Hs.593708	chr14:21162109-21162168	hs|14q11.2
A_23_P136671	UGT2B7	-3.45532378489974	0.00820956576071833	NM_001074	Hs.654424	chr4:69978384-69978443	hs|4q13.2
A_33_P3376971	CHAC1	-3.43945014568631	0.0295673404501804	NM_024111	Hs.155569	chr15:41248631-41248690	hs|15q15.1
A_33_P3593774	PIK3R3	-3.42349791770309	0.00148721071117758	NM_003629	Hs.655387	chr1:46511650-46511591	hs|1p34.1
A_33_P3270863	XDH	-3.41716022399255	0.00822882493567149	NM_000379	Hs.250	chr2:31557247-31557188	hs|2p23.1
A_33_P3242883	DLX6	-3.40294499005249	0.0107037170085831	NM_005222	Hs.249196	chr7:96640211-96640270	hs|7q21.3
A_33_P3348011	TOB2P1	-3.38454092083485	0.0132221142196497	NR_002936	Hs.161441	chr6:28183182-28183123	hs|6p22.1
A_23_P64792	KCNMB4	-3.33354506612995	0.0361164180202097	NM_014505	Hs.525529	chr12:70824623-70824682	hs|12q15
A_23_P111041	HIST1H2BI	-3.30462731712417	0.00148721071117758	NM_003525	Hs.553506	chr6:26273375-26273434	hs|6p22.2
A_33_P3762918	LOC100216546	-3.30336354543351	0.00208005996306784	NR_039981	Hs.369356	chr7:104622285-104622226	hs|7q22.3
A_23_P415791	KIAA1210	-3.29868664725782	0.0139658337307437	NM_020721	Hs.97594	chrX:118212807-118212748	hs|Xq24
A_23_P323180	HOXD3	-3.29746438373785	0.0192927035074759	NM_006898	Hs.93574	chr2:177037727-177037786	hs|2q31.1
A_23_P64879	KCNJ8	-3.28977437405916	0.0108850297622867	NM_004982	Hs.102308	chr12:21918724-21918665	hs|12p12.1
A_23_P137665	CHI3L1	-3.28908925112219	0.03461083843283	NM_001276	Hs.382202	chr1:203148255-203148196	hs|1q32.1
A_23_P101564	FGF21	-3.28597687692245	0.00755159712710984	NM_019113	Hs.283015	chr19:49260204-49260263	hs|19q13.33
A_23_P59045	HIST1H2AE	-3.28084127736299	0.00677356037958652	NM_021052	Hs.121017	chr6:26217554-26217613	hs|6p22.2
A_33_P3341424	MYO10	-3.28028475578551	0.00258347649519141	NM_012334	Hs.481720	chr5:16662078-16662019	hs|5p15.1
A_33_P3344477	FERMT2	-3.23640874927235	0.0341931223292131	NM_001134999	Hs.509343	chr14:53324082-53324023	hs|14q22.1
A_33_P3215412	C2CD4C	-3.19081845505168	0.0171716876660749	NM_001136263	Hs.223770	chr19:405567-405508	hs|19p13.3
A_23_P32454	TG	-3.17712302180158	0.0113607136376349	NM_003235	Hs.654591	chr8:134147066-134147125	hs|8q24.22
A_23_P83098	ALDH1A1	-3.15975292531295	0.0104756302459902	NM_000689	Hs.76392	chr9:75516195-75516136	hs|9q21.13
A_32_P4403	C16orf72	-3.15680136473357	0.00203883614589223	NM_014117	Hs.221497	chr16:9213352-9213411	hs|16p13.2
A_33_P3404671	LOC100130557	-3.15589534819497	0.00360493907970638	NR_024567		chr1:41154811-41154752	hs|1p34.2
A_33_P3302165	ABHD8	-3.14337219260821	0.03461083843283	NM_024527	Hs.515664	chr19:17403000-17402941	hs|19p13.11
A_33_P3303697	CR2	-3.13787949629825	0.0158117337923185	NM_001006658	Hs.445757	chr1:207658840-207658899	hs|1q32.2
A_32_P89310	PLEKHM3	-3.13472360857523	0.00203883614589223	NM_001080475	Hs.159188	chr2:208686126-208686067	hs|2q33.3
A_23_P118722	ASGR1	-3.11216217689672	0.0153876550438308	NM_001671	Hs.12056	chr17:7076840-7076781	hs|17p13.1
A_24_P912048	MGC50722	-3.08212575146766	0.00451801492585786	NM_203348	Hs.530383	n.d.	n.d.
A_23_P91850	IL20RB	-3.06834858382969	0.00677105555302524	NM_144717	Hs.61232	chr3:136729798-136729857	hs|3q22.3
A_23_P99226	SIRT4	-3.06671858194489	0.00482181899270131	NM_012240	Hs.50861	chr12:120750879-120750938	hs|12q24.31
A_24_P357169	EPPK1	-3.05111847732578	0.0398278979876226	NM_031308	Hs.200412	chr8:144940157-144940098	hs|8q24.3
A_33_P3344127	HIST1H2AC	-3.04993172944746	0.00300039585672013	NM_003512	Hs.730735	chr6:26124461-26124520	hs|6p22.2
A_33_P3400273	SELL	-3.04293256288301	0.00714539205775941	NM_000655	Hs.728756	chr1:169659870-169659811	hs|1q24.2
A_33_P3314176	FAM46C	-3.03484027767092	0.00383552787222781	NM_017709	Hs.356216	chr1:118170883-118170942	hs|1p12
A_23_P148088	FGG	-3.02247180709909	0.0190361901342192	NM_000509	Hs.546255	chr4:155526124-155526065	hs|4q31.3
A_33_P3382031	TMEM236	-3.02144903127303	0.0118351216151458	NM_001098844	Hs.564139	chr10:17842707-17842766	hs|10p12.33
A_33_P3240018	PDE3B	-3.01459756096528	0.00895048797163086	NM_000922	Hs.445711	chr11:14892291-14892350	hs|11p15.2
A_33_P3226202	FAM179B	-3.01339745921163	0.00168128216520965	NM_015091	Hs.371078	chr14:45543533-45543592	hs|14q21.2
A_33_P3253807	CEBPG	-3.01066452567829	0.0048423082696331	NM_001806	Hs.429666	chr19:33873466-33873525	hs|19q13.11
A_23_P24004	IFIT2	-3.00875461091818	0.0220577578182056	NM_001547	Hs.437609	chr10:91068397-91068456	hs|10q23.31
A_23_P356494	SPINK5	-3.00064389687166	0.010139326813975	NM_006846	Hs.331555	chr5:147516758-147516817	hs|5q32
n.d., Not determined
